# Supplementary material for: Concordance among Swedish, German, Danish, and UK EQ-5D-3L Value Sets: Analyses of Patient-Reported Outcomes in the Swedish Hip Arthroplasty Register
Source: J Clin Med. 2021 Sep 17;10(18):4205. doi: 10.3390/jcm10184205 (PMC8471757; doi:10.3390/jcm10184205)
Supplement: Supplementary file 1 [file jcm-10-04205-s001.zip]

Archive with 1 entries (1 files):
- jcm-1259663-supplementary.pdf
